# Supplementary material for: Investigating the prevalence of problematic substance use and mental disorders in a large sample of prisoners with mental illness: network analysis
Source: BJPsych Open. 2023 Jul 6;9(4):e122. doi: 10.1192/bjo.2023.514 (PMC10375871; doi:10.1192/bjo.2023.514)
Supplement: Supplementary file 1 [file bjosup.zip]

Archive with 2 entries (2 files):
- S2056472423005148sup001.docx
- S2056472423005148sup002.docx
